# Supplementary material for: Multivariate dataset on cognitive predictors of Indian consumers' purchase intention toward circular textile products
Source: Front Psychol. 2022 Nov 16;13:1039435. doi: 10.3389/fpsyg.2022.1039435 (PMC9709307; doi:10.3389/fpsyg.2022.1039435)
Supplement: Supplementary file 1 [file Data_Sheet_1.CSV]

ID	Gender	Age	Education	Income	AwareaboutCTP	PurchasedCTP	EC1	EC2	EC3	EC4	PR1	PR2	PR3	PB1	PB2	PB3	PB4	AT1	AT2	AT3	SN1	SN2	SN3	SN4	PBC1	PBC2	PBC3	PI1	PI2	PI3	PI4
1	2	2	4	2	1	2	6	7	7	6	6	6	5	7	7	7	7	7	6	6	6	6	6	7	5	5	6	6	5	5	6
2	1	4	4	4	1	2	6	7	7	7	3	2	2	4	6	4	5	7	6	7	6	6	7	7	6	7	6	7	7	7	7
3	1	2	4	1	1	1	6	6	7	5	4	3	3	1	4	4	4	6	4	6	2	1	6	2	5	6	7	6	6	6	7
4	2	3	4	2	1	2	6	6	7	4	5	6	7	6	3	7	7	6	3	6	4	5	4	5	6	7	6	6	7	4	6
5	1	2	4	1	1	1	5	7	6	7	4	3	3	4	4	3	6	6	4	7	6	6	4	6	6	6	6	6	6	6	7
6	2	2	4	1	1	1	7	7	6	6	2	2	3	3	5	4	3	4	2	6	6	5	6	5	6	5	6	6	5	4	5
7	1	4	4	3	1	2	1	2	4	4	5	5	7	4	4	4	6	5	1	4	4	2	2	2	1	5	4	4	2	2	1
8	1	2	4	1	1	1	4	5	6	6	6	5	6	6	6	5	5	5	5	5	5	5	5	5	5	5	5	5	5	5	5
9	1	5	4	4	2	2	5	5	5	6	4	5	7	2	2	2	2	5	5	4	1	1	2	2	6	4	6	5	5	3	3
10	2	2	4	1	2	2	7	5	6	6	6	3	4	4	4	4	5	4	7	7	7	7	7	7	7	7	7	7	7	7	7
11	2	2	4	1	2	2	5	3	5	3	3	6	2	5	4	5	3	6	5	3	6	3	5	2	4	5	4	4	3	7	2
12	1	2	4	2	1	1	7	7	7	7	5	4	4	7	7	7	7	7	6	7	7	7	7	7	7	7	7	7	7	7	7
13	1	3	4	1	1	1	6	1	2	5	2	2	2	3	2	3	4	3	4	2	5	2	2	4	4	4	2	4	3	3	3
14	1	3	4	1	1	1	5	5	4	5	3	5	4	6	6	5	6	6	5	5	6	5	5	5	6	5	5	6	6	5	5
15	1	2	4	1	2	2	4	6	4	6	6	6	4	5	6	4	3	5	6	5	5	3	3	3	5	4	4	3	3	2	3
16	2	3	4	1	1	1	5	4	5	6	4	1	4	2	4	6	4	6	3	5	2	3	3	5	4	4	3	4	5	3	5
17	1	2	3	1	1	1	6	7	6	7	3	7	7	7	7	7	7	7	7	7	7	7	6	7	7	7	7	7	7	6	7
18	1	2	4	1	1	1	6	7	6	7	4	6	1	6	5	5	7	7	4	7	7	5	5	5	6	6	4	6	6	5	5
19	2	5	4	4	1	1	4	7	5	7	5	1	2	4	7	4	5	6	6	5	6	5	6	6	7	7	6	7	6	7	6
20	1	4	3	1	1	2	6	6	6	6	6	2	2	2	3	3	6	5	6	7	5	5	6	6	6	6	7	6	6	6	6
21	2	3	1	1	2	2	3	3	3	4	3	4	3	4	4	3	3	3	3	3	4	3	4	3	3	3	4	3	3	3	3
22	2	2	4	2	1	1	5	5	4	5	4	5	6	3	5	4	4	5	4	5	4	3	5	5	3	4	5	3	4	4	5
23	2	2	1	2	1	1	4	7	5	5	3	6	4	5	5	4	5	6	7	4	7	6	4	5	5	7	4	7	5	6	4
24	2	2	4	1	1	1	5	5	5	4	4	4	7	4	1	4	5	6	4	3	2	6	7	5	4	4	5	4	7	4	5
25	2	2	4	1	1	1	4	5	6	5	6	5	5	5	5	6	5	6	5	5	5	5	5	4	5	5	6	5	6	6	6
26	1	2	3	1	1	1	6	6	7	6	5	5	4	5	5	3	2	7	4	7	2	5	4	6	4	5	7	6	5	4	6
27	1	2	2	4	1	2	6	5	6	6	7	4	7	7	6	5	5	5	5	5	7	5	5	6	7	6	6	7	4	6	7
28	2	2	3	1	1	2	1	2	1	3	3	6	1	7	7	7	4	1	1	2	3	1	3	3	3	1	2	5	2	1	1
29	2	2	3	1	1	1	7	7	7	7	5	2	2	4	7	5	7	7	3	7	4	7	3	7	7	5	6	6	5	7	5
30	2	2	4	1	1	1	5	7	7	7	3	4	5	5	6	5	7	7	5	7	6	6	7	5	6	6	5	7	6	7	7
31	2	2	4	2	1	2	5	4	7	5	4	5	5	6	7	6	7	6	6	6	7	4	6	5	6	5	7	5	4	5	5
32	2	2	4	1	1	1	2	7	1	7	2	5	4	7	7	1	7	7	2	7	2	7	4	4	5	7	5	4	2	7	5
33	1	2	4	1	2	2	5	6	6	5	2	5	6	6	6	5	6	6	6	6	5	6	4	6	6	5	5	7	6	5	5
34	2	2	4	1	1	2	7	7	6	6	4	5	7	4	5	5	7	7	7	7	7	7	6	4	6	7	5	5	7	6	4
35	1	3	4	1	2	1	5	5	6	5	3	3	3	6	6	5	6	5	5	5	5	5	5	4	5	6	5	6	6	5	4
36	1	2	4	1	2	2	5	7	7	6	2	2	3	6	6	6	3	7	7	7	4	4	4	6	6	6	6	6	6	5	7
37	2	2	4	1	1	2	7	7	1	7	3	1	3	5	7	7	2	4	7	1	3	7	5	4	1	4	6	1	7	4	7
38	2	2	4	1	1	2	3	3	4	3	4	4	2	3	5	5	3	3	3	3	4	3	4	5	5	4	4	2	2	6	4
39	1	2	4	3	2	2	5	7	5	5	5	4	1	4	4	6	6	7	4	5	6	5	3	4	6	4	5	6	5	4	6
40	2	2	4	2	1	1	6	4	6	4	4	3	6	6	5	3	5	4	6	5	4	6	4	3	6	4	5	5	4	4	4
41	1	4	4	3	1	2	7	7	7	7	4	2	2	7	7	4	7	7	7	7	7	7	7	7	7	7	7	7	7	7	7
42	2	3	4	2	2	2	5	4	5	4	4	5	6	4	5	6	5	4	5	5	5	5	4	4	5	5	5	5	4	4	5
43	1	3	4	1	1	2	6	6	6	6	6	6	7	7	6	5	7	6	6	6	6	6	6	7	5	5	6	6	6	6	6
44	1	2	4	3	1	1	7	7	7	7	7	3	7	7	7	7	7	7	7	7	4	7	7	7	7	7	7	7	7	7	7
45	1	4	4	4	1	1	7	7	7	6	4	5	6	5	5	6	7	5	6	7	6	6	6	5	6	6	6	7	6	6	5
46	1	2	4	1	1	2	2	6	6	4	1	2	1	3	3	3	5	6	4	7	5	5	7	7	4	5	7	5	5	5	4
47	1	2	4	2	1	1	6	6	6	6	5	3	1	5	4	6	7	6	6	6	6	5	6	5	6	6	6	6	6	6	7
48	1	2	4	1	1	1	4	7	7	7	5	2	2	4	7	5	3	7	6	7	1	2	2	2	4	4	6	6	7	7	6
49	1	4	4	4	1	2	4	5	6	5	5	4	5	3	3	3	1	6	4	6	3	4	5	5	5	5	5	6	5	5	5
50	1	4	4	1	1	2	6	7	7	7	2	2	5	3	2	2	2	7	4	7	4	4	6	6	4	6	7	6	6	6	6
51	2	2	4	1	1	1	5	6	5	5	5	4	5	6	5	5	6	5	5	5	6	5	6	5	6	6	4	5	5	5	4
52	2	2	4	1	1	2	7	7	7	6	6	6	7	6	5	6	6	6	5	7	5	7	6	6	6	7	7	7	4	5	6
53	2	4	4	4	1	1	7	7	6	7	6	6	7	5	6	5	7	7	6	7	7	5	6	6	7	7	6	5	7	6	5
54	2	2	4	2	2	1	7	6	7	6	3	3	4	7	4	6	7	7	4	6	4	6	6	7	7	4	7	7	6	4	7
55	1	2	4	2	2	2	5	7	6	3	3	4	4	3	6	4	6	5	6	6	3	3	3	5	3	5	6	5	6	4	7
56	1	4	4	2	1	2	6	7	7	6	2	4	3	5	4	5	7	6	6	7	4	7	4	6	5	5	7	7	6	6	6
57	2	2	4	1	1	1	5	6	7	5	5	2	2	4	4	4	5	7	7	6	6	5	7	4	5	5	7	7	5	6	6
58	1	2	4	1	2	2	7	7	7	7	2	3	2	7	7	3	4	7	1	6	7	4	5	7	7	7	7	7	3	4	5
59	2	2	4	1	1	1	7	4	7	7	4	4	4	7	7	7	7	7	1	7	4	4	4	4	4	4	7	4	7	7	4
60	2	4	4	4	1	2	7	7	7	7	4	7	3	7	7	7	7	7	7	7	7	7	7	7	7	7	7	7	7	7	7
61	2	2	4	2	1	1	7	7	7	6	3	3	3	4	6	3	7	7	3	7	5	7	5	6	5	4	7	7	6	7	7
62	1	2	4	2	1	1	4	4	4	4	5	5	5	6	4	4	6	5	3	4	3	4	4	4	4	4	4	3	4	3	3
63	1	3	4	2	2	2	6	6	6	4	3	6	3	6	6	6	6	6	6	6	6	5	6	6	3	3	6	3	6	3	6
64	1	2	4	1	1	1	5	3	4	4	2	1	7	5	6	6	6	5	4	6	5	1	5	7	6	5	6	7	2	5	7
65	2	2	4	2	1	1	2	6	5	6	2	3	2	4	4	5	2	5	6	5	3	5	4	5	4	5	5	5	6	5	4
66	2	2	4	2	2	2	5	5	4	3	6	5	4	4	4	3	3	4	3	4	5	4	5	3	4	3	4	6	3	5	4
67	2	4	4	4	1	1	5	5	4	4	4	5	5	5	4	5	4	4	5	4	5	5	6	5	5	4	4	5	5	6	4
68	1	2	4	1	1	1	5	6	6	6	5	4	4	5	5	5	4	5	4	6	4	5	5	6	7	5	5	5	5	5	5
69	1	2	4	1	2	2	4	6	5	5	7	5	4	4	5	5	4	5	6	6	4	4	4	4	4	4	5	5	4	5	4
70	2	4	4	2	1	2	6	6	6	5	5	6	5	4	5	6	6	6	5	5	5	5	5	5	6	5	5	5	6	5	5
71	2	2	4	2	2	2	6	5	6	5	5	6	5	6	6	6	5	5	6	6	6	5	5	5	6	5	6	5	5	5	5
72	2	4	4	1	1	1	5	6	6	5	6	6	6	6	5	6	6	7	6	6	5	6	4	5	5	6	4	5	6	5	6
73	2	2	4	1	1	2	5	4	4	4	3	5	5	6	5	4	5	4	5	4	5	5	4	5	5	4	5	6	6	5	5
74	2	2	3	2	2	2	6	7	7	7	4	5	5	7	6	6	7	7	6	6	6	6	7	5	5	5	7	7	6	6	7
75	2	3	4	1	1	1	5	4	5	5	4	4	2	5	5	5	5	6	6	4	5	5	5	6	6	4	4	5	4	5	5
76	2	2	4	2	1	2	5	3	4	4	3	6	3	5	4	6	3	6	6	3	6	3	3	5	3	6	3	5	4	3	4
77	1	2	3	2	1	2	7	7	7	7	1	1	2	2	7	5	5	7	5	7	7	7	7	7	6	7	7	7	7	7	7
78	1	2	4	4	1	2	6	6	6	6	6	6	6	3	3	2	2	6	5	5	3	3	5	5	6	6	6	6	6	6	5
79	2	3	2	2	1	2	7	7	7	7	1	1	5	6	7	7	6	7	7	7	7	7	7	7	7	7	7	7	7	7	7
80	1	4	4	4	1	1	4	6	7	7	2	3	2	6	4	4	4	6	2	6	6	6	6	6	4	6	5	6	5	6	5
81	1	2	4	2	2	2	5	6	6	5	4	5	4	2	2	2	5	7	3	6	3	2	2	4	4	4	5	5	6	4	5
82	1	1	1	1	1	1	7	7	7	7	2	4	5	5	5	4	7	7	7	7	7	7	2	7	7	7	7	7	7	7	7
83	2	2	4	1	2	2	4	4	4	4	5	4	4	4	4	4	4	4	4	3	3	4	3	7	3	2	4	4	4	4	3
84	1	2	3	1	1	2	4	5	6	4	5	5	4	5	3	5	6	5	5	7	3	4	4	6	2	4	4	6	4	6	5
85	2	2	4	2	2	2	4	4	4	5	4	5	5	4	5	5	5	4	5	4	5	4	4	4	4	5	5	5	4	5	4
86	1	3	4	3	1	1	7	7	7	7	3	3	6	7	7	7	7	7	7	7	7	6	7	7	7	7	7	7	7	7	7
87	2	5	3	2	1	1	1	7	7	7	7	7	7	1	7	1	1	7	3	7	1	1	5	4	5	4	7	7	4	6	6
88	2	2	4	2	1	2	7	7	7	6	7	6	7	6	6	7	7	7	6	7	6	5	6	7	7	7	7	7	7	7	7
89	1	1	3	1	2	2	1	1	1	1	1	2	1	1	1	1	1	2	1	1	2	2	2	2	1	2	2	3	2	3	1
90	2	2	4	1	1	1	7	7	6	5	2	1	2	7	7	7	7	6	7	6	6	6	4	5	6	6	6	7	7	7	7
91	1	3	4	2	2	2	5	6	7	7	6	4	7	3	4	4	7	6	5	7	3	4	6	5	5	5	5	5	6	6	5
92	2	3	4	1	1	1	5	4	4	3	6	6	6	5	4	5	5	3	4	4	6	3	3	3	4	4	3	5	4	4	4
93	2	3	4	3	2	2	4	4	5	5	4	4	5	5	4	4	4	4	5	5	4	4	4	4	4	4	4	4	4	4	5
94	2	2	4	1	2	2	4	5	5	5	4	4	4	5	4	4	5	4	5	4	4	5	4	4	4	4	4	4	4	4	4
95	1	2	4	2	1	1	2	2	2	1	6	4	7	5	4	4	1	3	4	4	3	1	1	1	2	2	2	4	1	3	1
96	2	2	4	1	1	2	4	6	6	6	3	2	2	2	2	3	6	6	2	6	6	6	5	6	4	3	4	6	4	6	6
97	1	2	4	1	1	1	4	6	7	5	2	3	4	5	5	5	3	6	4	7	6	3	4	5	5	5	5	7	7	7	7
98	1	3	3	1	2	2	6	6	6	6	5	4	4	6	6	5	6	6	6	6	6	6	5	6	5	6	5	5	5	5	5
99	2	2	4	1	2	2	7	7	7	7	1	2	4	3	3	7	2	7	3	6	4	4	5	7	7	7	7	7	1	5	7
100	2	2	4	4	1	2	7	7	7	7	6	6	6	7	7	7	7	7	7	7	7	7	7	7	7	7	7	7	7	7	7
101	2	2	4	2	1	1	4	6	6	7	6	4	4	5	6	6	6	7	4	6	1	6	4	1	7	4	4	6	6	4	7
102	1	2	4	3	1	2	4	4	5	5	4	3	4	4	4	4	4	4	4	4	4	4	4	4	4	4	4	4	4	4	4
103	2	2	4	2	1	1	5	7	6	7	2	2	3	7	7	7	7	5	5	4	3	7	6	6	5	2	5	3	7	6	7
104	2	3	4	2	1	2	4	5	5	4	3	4	5	3	3	3	3	5	4	6	5	3	2	3	4	4	5	5	5	4	5
105	1	1	3	1	1	2	6	7	7	7	1	1	2	6	7	7	7	7	6	7	6	7	7	7	7	6	7	7	7	7	7
106	1	3	4	1	1	1	5	5	6	4	2	3	5	2	2	2	6	6	5	5	5	4	5	4	6	6	6	7	6	6	4
107	1	4	4	4	1	1	6	7	3	6	5	6	6	5	4	6	6	5	3	5	6	4	6	5	6	5	5	5	6	2	7
108	2	3	4	1	1	2	7	7	7	7	5	3	2	3	3	2	7	7	7	7	7	4	3	6	7	7	7	7	7	7	7
109	1	2	4	2	1	1	4	7	7	5	3	4	3	4	4	4	4	5	6	6	6	6	6	6	6	6	6	6	6	6	6
110	2	2	4	3	1	1	5	4	6	3	4	5	5	5	4	5	6	4	5	5	3	4	5	5	4	6	6	4	5	6	6
111	1	5	4	4	2	2	7	7	7	7	6	4	5	5	6	5	5	5	5	6	4	4	4	5	7	7	7	6	6	6	6
112	2	2	4	4	1	1	4	5	4	5	4	3	3	4	4	4	4	4	4	4	4	4	4	4	4	4	4	4	4	4	4
113	1	2	4	2	1	1	6	6	5	6	5	1	4	4	3	4	4	1	3	6	6	3	5	6	1	1	1	2	2	2	4
114	2	2	4	2	1	2	7	5	6	6	6	5	6	5	5	7	5	6	6	7	6	5	6	6	7	6	6	6	6	5	6
115	2	1	3	1	1	1	6	6	6	6	6	2	4	4	4	4	4	4	4	4	4	4	5	5	5	5	5	5	5	5	5
116	2	2	4	2	1	1	6	7	6	6	6	7	7	7	6	6	6	6	7	6	6	7	4	6	6	6	7	5	6	6	6
117	1	2	4	1	1	1	7	6	6	6	7	3	3	6	5	6	2	7	1	7	3	2	7	5	7	7	7	6	6	7	7
118	2	3	4	4	2	2	5	6	6	5	4	4	5	6	6	6	6	5	3	5	4	4	4	4	4	4	4	4	4	4	4
119	1	3	4	1	1	1	7	7	7	7	2	3	1	1	2	5	2	7	2	7	2	4	3	7	7	7	7	7	7	7	6
120	2	4	4	4	1	2	7	7	7	7	7	7	7	6	7	6	6	6	7	7	7	7	4	7	7	7	7	7	7	7	7
121	2	1	3	1	1	1	7	7	6	6	5	5	6	5	6	6	7	7	6	5	5	6	6	5	6	5	4	6	5	5	6
122	1	1	3	1	1	1	7	5	5	6	5	4	6	3	4	5	6	4	5	4	5	6	6	5	5	4	6	6	4	6	5
123	1	2	3	1	1	2	4	5	4	6	3	3	5	3	3	4	2	5	4	5	5	5	6	5	5	5	5	5	6	5	5
124	2	2	3	1	1	2	1	3	1	5	2	2	3	6	4	5	5	4	2	5	5	5	7	5	5	6	2	4	6	6	5
125	1	2	3	1	1	1	5	5	4	4	4	5	4	4	4	5	4	4	4	4	4	5	4	4	5	4	4	5	4	4	5
126	1	2	3	1	2	2	6	7	6	7	5	3	4	5	5	6	5	6	4	5	5	5	5	5	5	4	5	6	5	5	5
127	1	2	4	1	2	2	7	7	7	7	1	5	3	7	7	7	7	7	7	7	2	6	7	7	7	7	7	7	6	5	5
128	1	1	3	2	1	1	7	7	4	4	3	5	5	3	2	3	3	5	1	2	1	1	1	4	4	4	4	4	4	4	4
129	1	1	1	1	1	1	7	7	7	7	3	4	2	2	2	3	2	7	7	7	7	7	7	7	7	7	7	7	7	7	7
130	2	1	3	1	2	1	4	5	7	6	7	6	7	6	6	6	7	4	4	4	5	5	5	3	5	5	7	7	7	7	7
131	2	2	3	1	2	2	6	6	6	6	6	6	6	6	6	6	6	6	6	6	6	6	5	6	7	6	6	6	6	6	6
132	2	2	3	1	1	2	7	7	7	7	7	7	7	7	7	7	7	7	5	7	5	5	7	4	7	6	5	5	7	4	1
133	1	2	4	2	1	2	2	3	2	3	6	4	5	6	6	7	7	3	5	2	1	4	4	6	2	4	4	5	4	3	3
134	2	2	4	1	1	2	7	7	7	7	7	7	7	7	7	7	7	7	7	7	7	7	5	6	4	7	7	6	7	1	7
135	2	2	3	1	2	1	6	5	6	7	1	2	6	6	5	6	5	5	2	6	6	5	4	3	4	3	4	4	3	4	5
136	2	3	4	1	2	2	7	6	7	7	6	6	5	5	5	4	5	5	4	4	5	4	6	6	4	4	6	5	4	5	5
137	2	2	4	2	1	1	5	4	6	6	3	6	3	6	6	6	6	6	2	6	6	3	1	6	5	2	3	6	5	5	6
138	1	4	3	2	1	1	7	7	7	7	1	1	2	4	4	4	4	7	7	7	4	6	7	6	7	5	1	1	7	7	7
139	2	4	4	2	1	1	7	7	6	7	2	2	2	2	7	7	7	7	7	7	7	2	7	7	7	7	7	7	7	7	7
140	2	3	4	3	1	2	5	6	6	6	2	4	3	5	2	2	4	6	4	5	2	2	4	4	5	5	6	6	5	5	6
141	1	2	4	1	2	2	5	5	5	5	6	4	4	5	5	5	5	6	5	5	6	5	5	5	5	6	4	4	5	4	5
142	1	3	4	4	1	2	4	4	5	3	4	2	2	4	2	3	2	5	2	1	1	1	1	2	2	2	3	5	1	2	1
143	2	2	4	1	1	2	1	6	3	1	5	4	4	5	2	3	3	3	3	3	1	3	4	3	4	4	3	4	5	4	1
144	2	3	4	2	1	2	2	5	5	4	4	3	5	4	3	3	2	2	5	3	4	4	3	4	4	5	5	5	5	4	2
145	2	2	4	2	1	2	5	7	6	6	3	4	4	5	5	5	5	6	5	6	5	5	5	5	5	5	5	5	5	5	4
146	1	4	4	2	1	2	7	7	7	7	2	3	3	7	7	4	7	7	4	7	7	7	7	7	7	7	7	7	7	7	7
147	1	4	4	4	1	1	7	7	7	7	5	3	5	7	7	7	7	7	6	7	6	6	3	3	7	6	6	7	7	7	6
148	2	4	4	3	1	1	4	6	6	6	5	6	7	4	3	3	6	6	4	6	4	5	5	5	4	6	6	5	5	5	6
149	1	3	4	3	2	2	5	6	6	5	5	4	5	4	4	5	5	5	5	5	5	6	6	6	5	6	6	6	5	6	5
150	1	2	4	1	1	1	7	7	7	7	3	2	3	7	6	6	6	7	6	7	7	7	7	7	7	7	7	7	7	7	7
151	2	2	3	1	1	2	6	7	7	5	5	4	2	1	7	7	4	6	3	6	5	4	7	5	7	7	7	7	5	6	7
152	2	2	4	1	1	1	5	6	6	6	2	3	2	1	5	5	4	6	5	4	6	5	5	5	5	5	5	5	5	5	5
153	1	3	4	3	1	2	5	5	5	5	2	2	2	2	2	4	4	5	5	5	5	5	5	5	5	5	5	6	6	6	5
154	2	2	4	1	1	1	7	7	7	3	2	2	1	2	2	2	5	6	5	5	5	5	5	3	6	7	7	7	6	6	6
155	2	3	4	3	1	2	6	6	7	6	5	4	5	5	5	5	5	6	4	5	6	5	6	6	6	5	5	5	4	4	4
156	1	4	4	4	1	1	5	4	5	5	4	3	3	4	5	5	5	5	5	5	5	5	5	5	5	5	5	5	5	5	5
157	2	2	4	4	1	1	4	4	5	4	4	4	4	4	4	4	4	4	4	4	5	3	4	5	4	4	4	4	4	4	4
158	2	3	4	2	2	2	6	3	2	5	3	3	3	5	3	4	2	5	4	3	3	4	4	2	5	3	4	3	3	2	3
159	2	4	4	3	1	1	6	6	6	5	5	6	6	6	5	5	6	5	5	4	4	4	5	5	5	5	4	4	4	4	5
160	2	2	4	2	2	2	2	5	5	5	5	4	6	3	5	2	3	4	5	5	5	4	2	2	4	3	3	3	3	2	4
161	1	2	4	1	1	2	5	7	7	7	4	5	5	4	5	4	4	4	4	7	4	4	4	4	7	5	6	6	5	5	6
162	2	2	4	4	1	1	5	6	6	6	4	3	5	4	5	6	6	5	6	5	5	6	5	5	6	5	4	6	5	5	5
163	2	2	3	1	1	1	4	7	7	6	3	6	1	5	7	2	7	7	5	7	6	5	6	7	7	7	7	7	7	7	7
164	2	4	4	3	1	2	4	6	6	4	4	5	4	4	3	3	6	5	5	4	3	7	6	6	5	3	3	3	6	5	6
165	2	4	4	4	1	2	5	5	5	5	3	4	4	4	5	4	4	4	5	4	5	5	4	4	5	4	4	5	4	5	4
166	2	2	4	2	1	2	2	3	3	2	5	6	5	3	2	2	3	3	2	1	1	1	2	3	3	3	2	4	3	2	2
167	2	2	3	1	2	2	5	5	4	4	4	5	5	4	4	5	5	5	5	5	5	4	4	6	5	5	5	4	5	5	4
168	2	2	4	1	2	2	2	5	6	5	3	4	4	4	5	4	4	5	4	4	4	4	4	4	4	3	3	3	3	3	3
169	1	2	4	1	1	1	6	7	5	6	2	4	5	3	4	3	5	3	6	3	4	4	4	5	4	5	6	3	4	3	5
170	2	2	4	1	2	2	7	6	6	6	5	5	3	2	3	3	3	6	5	5	3	4	6	5	5	6	5	6	6	6	5
171	2	3	4	1	2	2	6	6	6	5	6	3	6	5	4	6	6	5	6	6	7	6	6	7	5	6	6	5	4	6	6
172	1	2	4	1	1	1	7	5	7	5	1	5	4	1	5	3	3	3	5	3	3	2	4	3	6	2	4	5	4	4	5
173	2	2	4	1	1	1	6	7	5	7	2	2	2	6	7	6	7	6	7	6	6	4	5	6	6	6	6	6	6	6	6
174	2	2	4	1	1	1	5	7	7	6	2	2	4	7	7	6	4	7	4	7	7	7	4	7	7	7	7	7	7	7	7
175	1	2	4	2	1	2	6	6	6	6	3	3	2	6	4	6	6	7	6	6	6	2	2	2	6	3	3	6	6	6	6
176	2	2	4	1	2	2	4	7	7	6	5	5	6	4	3	4	5	5	3	5	1	4	2	3	3	4	4	4	4	3	4
177	2	3	4	2	1	2	7	7	7	7	4	3	5	5	5	4	5	7	5	7	4	5	6	5	7	5	5	5	5	5	5
178	2	3	4	2	1	1	4	4	7	4	6	5	6	6	6	5	4	7	4	6	4	3	1	3	3	4	5	7	7	7	5
179	2	2	4	2	1	2	6	7	7	7	6	4	5	3	4	4	4	4	5	4	4	4	4	4	4	4	3	5	4	4	4
180	1	2	4	2	1	2	6	7	7	7	6	7	5	5	7	7	7	7	7	7	6	7	7	6	7	7	7	7	7	7	7
181	1	3	4	2	1	2	4	6	7	7	2	2	4	4	6	6	6	6	3	6	4	6	6	6	6	6	6	6	6	6	6
182	2	2	4	1	1	1	4	3	5	4	6	5	5	5	5	4	4	5	6	5	5	5	4	6	5	6	5	5	6	5	4
183	2	3	4	2	2	2	7	7	7	7	2	4	5	5	7	6	6	6	3	4	2	3	2	2	4	4	5	4	6	4	7
184	1	2	4	1	2	2	5	6	6	6	6	4	5	5	5	5	5	5	4	4	6	4	6	4	6	4	6	4	6	5	5
185	2	2	4	2	1	1	4	5	5	5	7	7	3	4	4	4	4	3	6	6	5	6	5	4	4	7	6	5	4	5	6
186	1	2	3	1	2	2	1	6	7	7	3	4	4	6	4	4	5	4	4	4	1	4	4	4	4	5	7	7	7	3	7
187	1	4	4	2	1	2	6	6	6	6	5	6	7	5	4	4	4	4	4	4	4	4	4	4	5	4	4	4	4	4	4
188	2	3	4	2	1	2	7	7	7	7	4	4	3	4	4	4	5	5	2	5	2	1	2	2	6	5	4	5	5	4	6
189	2	4	4	2	1	2	7	6	6	7	7	6	4	6	6	6	4	6	5	6	6	3	2	4	6	3	5	5	5	6	5
190	1	2	4	2	1	2	5	5	5	2	4	5	4	5	5	5	5	5	3	5	5	4	4	4	4	4	4	5	4	4	4
191	1	2	4	1	1	2	7	7	7	7	1	6	6	6	7	7	6	7	5	7	7	7	7	7	7	7	7	7	7	7	7
192	1	2	4	2	1	1	6	5	6	6	6	6	5	6	5	7	7	6	6	6	7	6	7	6	6	7	7	7	7	7	7
193	2	4	4	4	1	1	7	7	6	6	4	6	5	5	6	7	5	7	7	7	7	6	7	7	6	7	7	7	6	6	6
194	2	2	4	2	1	1	7	7	7	7	7	1	1	1	3	1	6	5	5	6	6	5	7	7	7	7	7	7	7	7	7
195	2	2	4	1	2	2	5	2	6	5	4	4	1	4	4	5	4	4	4	4	4	4	5	4	4	4	6	7	7	6	6
196	1	4	4	4	2	2	6	6	6	5	6	6	7	4	4	4	4	5	6	5	5	4	5	4	6	4	4	4	4	4	4
197	1	3	4	2	2	2	4	4	4	6	4	6	6	2	2	2	2	5	3	5	2	2	2	2	4	2	4	4	3	4	4
198	1	2	3	1	2	2	6	6	7	7	7	7	7	7	7	7	7	7	7	7	7	7	7	7	7	7	7	7	7	7	7
199	2	2	4	1	1	1	7	6	7	7	2	2	2	6	6	2	4	6	6	6	6	6	6	6	7	6	6	6	6	6	5
200	2	2	4	2	1	1	7	5	5	4	2	7	2	7	5	4	7	1	7	7	7	1	7	5	6	3	6	4	4	3	7
201	1	3	4	1	1	2	2	2	2	2	4	5	6	2	2	2	2	6	2	5	4	2	1	3	6	4	4	6	5	2	6
202	2	2	4	1	1	2	7	7	7	3	2	3	7	7	3	2	1	7	2	7	1	1	4	4	7	3	1	7	7	5	5
203	1	2	3	1	1	2	4	5	6	7	3	4	4	4	4	5	5	5	4	5	5	5	5	5	5	4	6	5	6	5	6
204	2	2	4	2	1	2	7	7	7	7	3	2	4	7	7	7	7	7	5	7	3	7	7	7	6	6	6	7	6	6	7
205	2	2	4	1	2	2	3	3	2	3	2	3	3	3	3	3	3	3	4	3	3	3	4	3	3	3	4	3	3	4	3
206	1	2	4	2	2	2	5	5	4	5	5	5	5	6	4	4	6	5	5	5	5	5	5	5	5	4	4	5	5	6	5
207	2	2	4	1	1	2	6	6	6	7	3	3	6	6	6	6	6	6	6	6	6	6	6	6	6	5	6	6	6	6	6
208	1	2	4	2	1	1	6	6	7	6	2	2	2	5	5	6	6	6	5	6	6	5	5	6	6	6	5	6	6	6	6
209	2	2	4	2	2	2	4	7	7	6	4	5	6	5	5	6	7	5	7	6	6	5	7	6	5	6	6	6	6	6	6
210	2	4	4	4	2	2	5	5	5	6	4	4	4	4	4	4	4	6	6	6	6	6	4	4	5	5	6	6	6	6	5
211	1	2	4	2	1	2	7	7	7	7	1	1	1	7	7	7	7	7	7	7	7	7	7	7	7	7	7	7	7	7	7
212	2	2	4	2	2	2	1	1	4	1	1	1	1	1	1	1	2	2	2	4	4	4	4	4	4	4	4	4	5	3	5
213	2	3	4	1	1	2	4	5	5	5	4	5	5	4	3	5	4	4	4	4	4	6	5	5	5	5	4	5	4	4	4
214	2	2	4	1	1	1	5	4	5	4	7	5	4	4	4	4	5	4	4	4	3	4	4	3	2	5	4	5	5	4	4
215	1	2	4	1	2	2	4	5	6	5	4	4	4	5	4	5	4	6	6	5	5	5	4	5	4	4	4	4	5	5	6
216	2	2	4	4	1	1	7	7	6	6	6	5	5	5	7	6	6	7	5	7	6	7	6	6	6	6	6	6	6	6	5
217	2	2	3	2	1	2	7	7	7	6	6	6	6	6	5	7	6	6	7	6	6	6	4	5	4	4	4	4	4	4	4
218	1	2	4	1	2	2	4	4	6	6	5	5	5	2	4	4	4	6	4	4	4	1	4	4	5	5	2	2	2	2	2
219	2	3	4	3	1	1	7	7	7	6	3	2	2	5	5	4	5	7	5	7	5	4	6	6	7	7	6	7	7	7	7
220	2	2	4	1	2	2	6	5	6	6	6	7	5	7	5	4	6	4	5	7	5	3	6	3	6	5	4	6	3	2	7
221	2	2	3	1	2	2	6	5	5	5	7	5	4	7	5	4	3	6	6	3	2	6	7	3	4	6	5	4	4	3	5
222	2	2	4	1	2	2	4	4	5	3	4	4	5	3	5	5	5	5	4	5	4	4	4	4	5	3	6	5	5	5	5
223	2	4	4	4	1	1	5	5	5	5	3	4	5	5	4	4	4	5	4	4	6	6	6	5	4	4	5	4	4	5	5
224	2	2	4	1	1	2	7	7	7	7	2	3	5	7	7	7	7	7	3	7	2	2	4	5	7	7	7	7	7	4	6
225	1	3	4	2	1	2	2	4	6	3	2	4	4	4	4	2	2	4	5	6	4	4	4	3	6	4	3	5	5	5	6
226	2	4	4	1	2	2	6	5	4	6	5	5	6	4	4	4	5	6	4	5	5	6	5	5	5	5	6	5	6	4	4
227	2	2	4	1	1	1	5	7	7	7	7	7	5	7	6	6	7	7	3	7	7	7	5	7	7	7	7	7	7	6	6
228	2	2	3	1	1	1	3	7	5	5	2	6	7	3	2	2	6	6	2	6	4	6	6	5	6	5	7	7	7	6	5
229	1	2	3	1	1	1	7	7	7	7	1	3	1	4	6	4	7	7	7	6	7	5	5	4	4	5	5	5	4	5	5
230	1	2	4	1	2	2	6	7	7	6	2	2	3	6	6	7	6	7	5	7	6	4	4	4	6	6	6	6	6	6	7
231	1	2	4	1	2	2	7	7	7	3	5	6	7	5	3	4	4	4	5	4	3	4	4	5	5	5	6	5	4	4	4
232	2	3	4	2	2	2	4	4	3	5	5	4	6	5	4	5	5	5	4	4	4	4	4	5	4	4	4	4	5	4	4
233	1	2	4	1	2	2	7	6	5	6	4	3	4	6	4	6	5	6	7	5	1	1	1	4	5	5	7	6	4	4	4
234	2	3	4	2	1	2	6	7	6	5	3	5	2	6	2	5	7	7	2	7	7	6	6	6	6	7	7	7	7	7	7
235	2	2	4	1	2	2	4	5	4	4	3	5	4	4	4	3	6	3	4	6	4	3	3	3	5	5	5	4	5	4	5
236	1	3	4	1	2	2	3	4	6	3	5	5	5	6	5	5	6	5	5	6	1	5	4	6	2	5	3	4	3	5	4
237	2	2	3	1	1	1	7	7	7	6	3	2	3	7	7	6	4	7	7	7	6	7	7	6	7	7	7	7	7	7	7
238	2	2	4	3	1	1	7	7	7	7	3	3	1	5	3	3	6	7	5	7	7	7	7	7	7	7	7	7	7	7	7
239	2	2	4	1	1	2	6	6	6	5	6	4	3	5	4	5	4	6	6	6	6	5	5	6	5	5	6	6	5	5	5
240	1	2	4	2	1	1	7	7	7	6	3	1	2	5	5	4	3	7	6	7	1	2	5	6	7	7	7	7	7	7	7
241	1	3	4	1	1	2	6	6	6	6	4	4	5	4	4	4	5	6	3	5	3	4	3	3	5	3	4	5	5	4	4
242	2	2	4	1	1	1	6	6	5	6	5	5	5	6	6	6	6	6	6	5	6	5	5	6	7	6	5	6	6	5	5
243	2	2	4	1	2	2	5	5	5	5	4	3	5	6	4	6	6	5	3	5	5	4	4	3	4	5	5	5	5	4	5
244	1	2	3	1	2	2	4	5	5	5	6	4	7	7	7	7	7	5	7	5	3	5	5	5	6	5	7	5	6	5	4
245	2	4	4	4	2	2	7	7	7	7	3	4	4	1	4	1	4	7	5	7	4	4	5	6	4	5	4	7	7	7	7
246	2	3	4	4	1	2	7	5	6	4	2	2	3	4	6	4	7	6	5	7	5	5	5	6	6	6	7	6	7	5	6
247	2	2	4	1	2	2	7	7	7	7	5	5	6	7	6	6	6	5	6	6	6	7	5	5	6	6	7	6	6	7	6
248	2	2	4	2	2	2	5	4	5	5	4	5	4	6	6	5	5	4	3	5	3	3	3	3	5	5	4	5	6	4	4
249	1	2	4	1	1	2	4	6	6	5	4	4	5	3	4	5	3	6	4	5	4	3	4	5	5	5	6	6	5	5	6
250	1	4	3	1	2	2	6	6	7	6	4	5	6	7	7	6	7	6	6	6	6	6	6	6	5	6	7	6	7	6	5
251	1	2	4	1	1	1	7	6	6	7	4	4	3	1	1	1	3	7	7	7	2	2	3	3	6	6	6	7	6	6	6
252	2	3	4	2	2	2	6	6	6	7	4	5	5	6	6	5	5	6	6	6	6	5	5	5	5	4	5	5	4	5	6
253	2	2	3	1	2	2	7	5	6	6	2	3	4	5	5	5	5	5	5	4	4	6	4	6	4	5	5	5	5	5	5
254	2	4	4	4	1	1	7	7	7	7	6	4	5	3	7	4	5	7	5	6	7	7	7	7	7	7	7	7	7	7	7
255	1	2	4	2	1	1	7	7	7	7	4	4	2	4	4	4	4	6	7	7	3	3	3	7	7	6	7	7	7	7	7
256	1	2	4	1	2	2	1	7	7	7	5	2	3	7	7	7	7	7	7	7	7	5	7	6	6	7	7	7	7	7	7
257	1	2	4	2	2	2	6	7	7	7	3	2	4	5	3	5	4	7	4	7	5	4	4	5	6	5	7	6	7	6	7
258	1	3	4	2	2	2	3	3	3	3	6	6	7	2	2	2	2	2	1	3	1	1	4	2	4	6	6	6	6	6	7
259	1	2	4	1	1	2	4	3	3	5	6	7	7	7	7	7	6	6	6	6	6	5	6	5	6	7	7	7	6	7	7
260	1	2	4	1	2	2	5	5	5	5	5	6	6	5	6	6	5	5	5	5	5	5	5	5	5	5	6	6	5	5	6
261	1	3	4	1	2	2	4	4	4	4	4	4	4	4	4	4	4	4	4	4	4	4	4	4	4	4	4	4	4	4	4
262	1	4	3	1	1	1	7	7	7	6	2	2	3	7	6	6	4	7	7	7	4	5	6	6	7	6	6	7	7	6	5
263	1	2	4	1	1	2	5	7	7	7	2	1	3	6	6	5	5	7	3	7	6	6	7	7	7	7	7	7	6	5	6
264	1	4	4	1	1	1	5	5	5	5	2	2	1	2	3	4	4	4	3	4	4	4	4	4	3	3	3	3	3	3	3
265	1	3	4	1	2	2	5	5	5	5	2	2	3	6	5	5	6	5	6	6	6	5	6	5	6	5	5	5	6	6	6
266	1	2	4	1	2	2	6	5	5	6	6	3	3	5	5	5	4	4	4	4	4	3	3	5	7	3	7	4	4	4	5
267	1	3	4	1	1	1	5	6	5	6	6	6	6	5	5	6	5	6	6	6	6	5	6	5	5	4	6	6	5	5	6
268	1	3	4	1	1	1	4	6	4	5	4	5	5	5	6	4	4	5	5	5	5	5	5	4	4	5	5	4	5	5	5
269	1	3	4	1	1	2	6	7	7	7	3	4	2	2	2	2	2	7	7	7	4	1	7	7	7	7	7	7	7	7	7
270	1	4	3	2	2	2	6	5	6	6	7	4	3	2	4	4	4	6	6	5	6	6	5	6	4	5	6	5	6	6	5
271	1	4	4	1	1	2	7	7	7	5	3	3	3	3	3	2	3	7	2	5	5	4	5	5	7	6	5	5	5	5	6
272	1	4	3	2	2	2	5	6	6	6	5	2	3	4	4	6	6	6	6	6	6	6	6	5	6	5	6	6	6	5	5
273	2	2	3	1	1	2	7	7	7	5	3	1	4	7	7	7	7	7	3	7	4	5	5	6	7	6	7	7	7	6	7
274	1	4	4	3	1	2	1	7	7	7	5	1	1	7	4	7	7	5	5	4	5	7	5	3	3	5	7	7	7	6	6
275	2	4	3	3	2	2	3	2	5	5	4	2	4	5	5	4	4	3	4	5	4	4	7	5	5	5	3	5	3	4	4
276	1	4	3	3	1	1	6	7	6	7	4	6	1	7	2	7	6	7	7	5	1	1	2	4	7	1	3	1	7	7	2
277	2	4	4	2	1	1	6	6	7	6	3	3	4	4	5	4	5	5	5	5	5	6	6	5	6	7	7	5	5	6	6
278	1	4	4	1	1	1	7	7	2	7	2	2	1	6	6	6	6	7	6	6	2	2	6	6	7	7	7	7	7	7	7
279	1	3	4	1	1	1	7	7	7	5	1	2	4	4	4	4	3	7	4	5	4	4	6	5	7	7	7	7	7	7	7
280	1	4	4	3	1	2	7	5	7	6	7	5	5	7	5	5	5	5	1	5	3	1	3	1	1	1	1	1	3	1	3
281	2	3	4	3	2	2	4	3	3	4	5	3	3	1	5	2	3	2	3	2	2	3	3	1	2	3	2	2	1	5	4
282	2	3	3	4	2	2	6	7	6	6	7	7	3	1	1	1	4	7	1	7	7	7	7	6	6	5	7	7	7	5	5
283	2	4	3	1	1	1	1	5	4	6	4	4	4	4	4	4	4	4	4	4	4	4	3	4	4	4	4	4	4	4	4
284	2	2	2	2	1	1	3	5	6	6	3	3	5	3	5	4	2	6	4	5	4	5	5	3	2	6	3	5	3	4	5
285	2	1	3	1	1	2	6	7	7	7	4	1	4	4	4	4	4	4	7	7	4	7	7	4	4	7	7	7	7	7	7
286	2	2	3	1	1	2	7	7	7	7	1	2	2	7	7	7	7	7	7	7	7	7	3	7	7	7	7	7	7	7	7
287	2	1	3	1	1	2	6	7	7	5	3	4	3	5	5	4	7	7	6	7	6	7	4	6	7	6	7	7	7	5	7
288	2	1	3	1	1	1	5	6	7	7	2	3	3	5	5	6	6	7	3	7	6	5	6	6	7	6	6	6	5	6	5
289	2	2	3	1	1	2	5	5	5	5	1	1	2	3	4	4	5	7	4	5	5	5	5	5	5	4	5	5	5	4	5
290	2	2	3	1	1	2	6	7	7	7	1	2	1	6	5	5	7	7	5	7	6	7	7	7	7	7	7	7	7	6	7
291	2	2	3	1	1	1	6	7	6	6	2	2	2	4	5	3	7	7	6	7	6	6	6	7	7	5	7	6	7	6	7
292	2	2	4	1	1	1	7	7	7	7	4	4	5	4	6	4	5	6	5	6	5	4	5	5	5	5	5	5	5	5	5
293	2	1	2	1	2	2	6	7	7	7	1	4	6	6	4	6	7	6	4	7	1	1	6	6	6	5	7	6	7	4	6
294	2	1	3	1	2	2	4	6	6	5	4	2	2	5	5	5	6	4	7	6	5	4	5	5	4	4	5	6	5	4	5
295	1	5	4	1	2	2	6	7	7	7	3	4	7	7	6	7	7	7	2	7	5	7	7	3	7	4	7	5	5	5	7
296	2	2	3	1	1	2	6	4	6	6	5	3	3	4	4	3	4	6	6	6	2	2	3	4	5	4	6	6	6	5	6
297	2	1	3	1	1	2	5	7	7	4	3	4	4	4	6	7	7	7	1	6	7	7	6	7	3	6	7	7	5	5	7
298	1	2	4	1	1	1	6	7	6	7	1	2	1	5	2	2	4	7	5	7	7	6	6	6	7	7	7	6	6	6	6
299	2	1	3	1	1	1	7	7	7	7	6	6	7	4	5	4	6	7	4	7	7	5	4	5	7	6	7	7	6	6	7
300	2	2	3	1	1	1	5	7	6	5	5	4	5	5	5	6	4	5	5	6	4	6	6	6	5	6	6	5	4	6	6
301	2	1	3	1	1	1	6	7	6	6	7	7	6	7	6	7	7	7	6	6	6	6	6	7	6	6	5	6	5	6	6
302	2	2	2	1	1	2	7	7	6	4	4	3	4	5	6	6	7	5	3	6	6	4	3	5	5	3	7	6	4	2	6
303	2	2	3	1	1	2	4	7	7	7	3	2	1	5	2	7	7	7	7	7	6	7	7	6	4	6	7	7	7	7	7
304	2	2	3	1	1	2	5	6	6	6	4	4	5	5	5	5	5	6	5	6	4	5	6	6	4	6	6	7	6	6	5
305	2	2	3	1	1	1	7	7	7	6	1	2	2	4	4	5	6	7	5	7	5	6	7	7	7	6	7	6	7	6	6
306	2	2	3	1	1	1	7	7	7	4	6	4	5	4	3	6	6	7	1	6	6	6	6	6	6	4	6	6	6	6	6
307	1	2	3	1	1	1	4	6	7	6	2	3	3	3	4	2	3	5	7	6	2	4	5	6	6	6	5	7	6	7	7
308	2	2	3	1	2	2	5	6	6	6	3	4	5	6	5	6	7	6	6	7	6	7	6	7	6	7	7	7	6	6	6
309	1	2	4	4	1	1	7	7	6	6	4	3	4	5	6	5	3	6	7	7	6	4	5	4	6	6	6	6	6	6	5
310	2	1	3	1	2	2	3	7	6	6	6	6	6	5	7	3	3	7	3	6	4	3	3	3	5	5	6	6	4	4	7
311	2	2	3	1	1	1	4	6	5	5	3	4	3	5	5	6	4	5	5	5	4	4	5	6	4	4	6	5	5	5	5
312	2	2	3	1	2	2	4	5	4	6	6	6	4	6	5	7	6	5	6	5	5	4	7	5	6	5	6	6	6	5	5
313	2	3	4	3	1	1	6	6	6	5	6	5	6	7	4	7	7	7	6	5	5	5	5	5	4	5	5	5	5	5	5
314	2	2	4	1	1	1	4	5	7	7	7	4	7	6	5	7	5	7	6	7	7	7	7	5	7	7	5	7	6	7	7
315	1	3	4	2	2	2	6	7	7	7	4	5	2	4	5	5	3	6	5	6	5	4	4	5	5	5	6	6	6	6	6
316	1	2	4	2	1	2	3	3	3	3	6	7	7	7	5	7	7	3	3	7	7	7	7	7	5	3	4	5	7	3	3
317	3	5	4	4	1	1	7	7	7	7	7	7	7	7	7	7	7	7	7	7	7	7	7	7	7	7	1	6	6	4	4
318	2	2	2	3	1	1	6	5	5	5	2	3	2	7	7	7	5	5	6	5	5	3	5	6	4	5	6	7	5	6	4
319	2	1	2	1	2	2	6	5	5	5	7	4	5	7	7	7	6	6	3	6	6	5	6	5	7	5	7	7	6	7	7
320	2	2	2	1	1	1	7	7	7	7	1	1	1	2	2	2	2	7	3	7	1	1	4	5	7	7	7	7	5	7	5
321	2	1	2	1	1	2	7	7	7	7	1	1	2	3	3	2	2	7	5	7	7	7	7	7	7	7	7	7	7	7	7
322	2	1	3	1	1	2	7	7	7	7	4	3	1	7	7	7	7	7	4	7	1	6	7	7	7	7	7	7	1	7	7
323	2	2	3	1	1	2	7	7	7	7	3	5	4	2	2	2	3	6	2	6	6	2	7	6	6	6	6	6	6	6	6
324	2	1	3	1	1	2	5	7	7	6	3	3	4	7	6	6	6	6	5	6	6	5	6	6	6	6	6	6	6	6	5
325	2	1	3	1	1	2	6	7	7	7	4	2	2	3	3	4	6	6	3	7	4	5	4	6	6	5	7	7	6	6	7
326	2	1	3	1	1	2	4	7	7	7	4	4	5	7	7	7	7	7	4	7	1	2	7	7	7	7	7	7	7	4	6
327	2	1	3	1	1	1	6	7	7	6	1	1	1	4	5	2	1	7	6	6	5	5	2	4	3	4	7	6	5	5	5
328	2	1	2	1	1	2	6	3	7	7	4	4	2	4	4	4	5	7	4	6	3	1	4	6	6	6	7	6	6	5	7
329	2	1	3	3	1	2	7	6	7	6	1	2	4	1	2	2	2	6	4	7	5	6	7	6	6	6	6	7	7	7	7
330	2	1	3	3	2	2	7	6	7	7	1	2	1	4	4	3	1	7	3	7	7	4	4	5	7	7	6	6	4	5	7
331	2	1	2	1	1	1	6	6	6	7	4	1	1	4	4	5	4	6	3	6	4	4	5	6	5	5	5	5	5	6	5
332	2	1	3	1	1	1	6	6	6	3	3	2	2	6	6	7	6	4	2	5	5	4	4	4	6	6	6	5	4	5	4
333	2	1	3	1	2	2	6	6	6	6	5	5	4	4	4	4	4	7	1	6	4	4	6	6	5	5	5	4	5	5	6
334	2	1	3	1	1	2	5	6	4	2	4	6	7	4	4	5	7	5	7	5	6	4	5	5	6	4	4	6	4	3	4
335	2	1	3	1	1	2	7	7	7	7	1	1	6	5	4	4	4	7	7	7	7	7	6	4	7	7	7	7	7	7	7
336	2	1	3	1	2	2	6	7	6	6	2	1	5	6	6	6	6	7	1	7	7	6	7	7	7	6	6	7	5	6	7
337	2	2	3	1	1	2	4	5	5	5	3	2	2	3	5	4	6	5	4	6	4	4	6	5	6	6	7	7	6	5	5
338	2	1	2	1	1	1	6	7	7	7	2	2	2	7	7	7	1	7	3	6	2	2	3	3	7	5	7	6	7	6	7
339	2	1	3	1	1	2	7	5	7	5	2	3	4	5	3	4	4	7	5	7	5	4	6	4	6	5	5	6	5	3	6
340	2	2	3	4	1	2	6	7	7	6	2	2	2	5	4	4	4	7	3	6	5	5	6	7	6	6	6	6	6	6	7
341	2	1	3	3	1	2	7	7	7	7	7	5	5	7	7	7	7	7	1	7	1	7	7	7	7	7	7	7	7	7	7
342	2	2	3	1	1	2	7	7	7	7	2	2	4	7	2	2	6	7	6	7	6	6	5	6	6	6	7	7	6	5	6
343	2	2	3	1	2	2	5	5	5	5	6	5	5	4	3	4	3	5	5	6	6	5	5	5	6	6	7	6	7	5	7
344	2	1	3	1	1	2	7	7	6	7	4	4	3	6	6	6	6	7	7	7	6	7	7	6	6	7	7	6	7	7	7
345	2	1	3	1	2	2	5	6	7	6	3	5	3	6	6	3	4	7	7	5	7	5	5	6	6	7	5	6	6	6	7
346	2	1	3	1	1	1	5	6	6	6	2	3	4	6	6	6	6	6	4	5	4	4	4	5	4	4	4	4	4	4	5
347	2	1	3	1	2	2	7	5	6	7	1	1	5	4	6	6	3	6	4	6	4	5	4	5	4	5	4	3	5	4	7
348	2	1	2	1	1	2	7	7	7	6	2	4	5	6	6	6	6	6	6	6	5	4	4	5	5	6	7	7	7	6	7
349	2	1	3	1	1	2	4	6	6	6	6	6	4	4	6	4	6	4	4	6	5	3	5	2	4	3	6	5	6	4	6
350	2	1	2	4	2	2	7	4	6	7	2	3	1	4	7	7	7	7	4	7	7	2	5	3	6	7	7	5	5	5	3
351	2	1	3	1	1	2	7	7	7	7	1	4	4	1	4	5	6	7	7	7	7	7	4	7	7	7	5	4	4	4	7
352	2	1	3	2	1	2	3	6	6	6	7	7	5	7	5	5	6	6	2	7	3	4	5	5	5	4	6	6	5	5	6
353	2	2	3	3	1	2	7	6	6	7	3	5	2	3	5	4	5	7	3	7	7	6	7	6	7	6	7	6	7	7	7
354	1	2	4	1	1	2	5	6	6	6	3	3	2	4	5	5	6	7	6	6	2	2	4	5	6	5	6	6	5	6	6
355	1	2	4	1	1	1	6	6	6	6	6	6	6	5	6	6	6	6	6	6	6	6	6	6	6	6	6	6	1	6	6
356	2	1	3	1	1	1	6	7	6	6	7	5	6	7	7	6	7	6	1	6	6	6	2	5	5	5	6	7	5	6	6
357	1	1	2	1	1	2	6	7	7	7	1	1	2	4	4	2	1	7	5	7	4	5	7	6	7	6	7	6	5	5	7
358	2	2	4	1	1	1	6	7	6	5	7	6	5	5	6	7	6	6	6	6	6	5	6	5	7	6	6	6	5	6	6
359	2	3	4	4	2	2	4	4	4	4	4	4	4	4	4	4	5	4	4	4	4	4	4	4	4	4	4	4	4	4	4
360	1	2	4	1	1	1	4	4	4	4	6	5	5	4	4	4	4	4	4	4	4	4	4	3	3	3	3	3	4	2	3
361	1	2	4	1	2	2	6	6	7	6	6	6	7	6	6	6	5	5	5	6	5	7	7	6	7	6	6	6	7	6	7
362	2	2	3	1	2	2	6	5	7	4	5	7	7	6	5	6	5	5	2	6	5	5	4	4	4	5	3	7	7	7	7
363	2	2	3	1	2	2	4	7	5	3	3	3	4	4	3	6	5	6	6	5	5	6	3	5	7	4	6	7	6	7	6
364	2	2	3	1	1	1	6	6	6	7	3	2	2	5	5	6	7	7	6	7	6	6	6	7	6	7	5	7	6	6	6
365	1	1	2	1	1	2	3	6	6	5	6	4	5	6	5	5	5	6	6	6	5	4	6	6	5	5	6	6	5	5	6
366	1	1	4	3	1	1	4	4	6	6	6	2	2	6	6	6	6	6	6	6	6	6	6	6	6	6	5	5	5	5	5
367	1	1	2	1	1	1	7	7	7	7	1	1	4	4	6	4	6	7	7	7	6	6	1	7	7	7	7	7	7	7	7
368	3	1	2	2	2	2	6	7	7	6	5	1	5	2	2	6	4	4	6	7	7	6	5	6	7	6	7	6	7	4	7
369	2	2	2	1	2	2	5	5	5	7	7	4	3	6	7	7	7	6	6	7	5	6	5	6	6	6	7	7	6	6	7
370	2	2	4	1	1	1	7	6	5	4	2	1	7	6	5	4	3	2	7	6	5	4	3	2	1	7	6	5	4	3	2
371	2	1	1	1	1	1	7	6	5	4	2	1	7	6	5	4	3	2	7	6	5	4	3	2	1	6	5	4	3	3	4
372	2	3	3	2	1	2	6	7	6	6	5	6	5	7	6	6	7	6	6	6	6	6	6	7	6	6	6	7	6	6	5
373	1	3	3	2	1	2	6	7	6	7	3	2	2	7	7	7	6	6	6	6	6	6	6	7	5	6	7	7	6	6	6
374	2	2	4	2	1	1	7	7	7	7	1	1	2	4	7	7	7	7	4	7	7	7	7	7	7	6	7	7	7	7	7
375	2	2	4	2	2	2	7	7	7	7	7	7	7	7	7	7	7	7	7	7	7	7	7	6	6	6	7	7	7	7	7
376	2	2	3	1	1	2	7	7	7	7	1	1	3	7	7	4	4	7	7	7	1	1	5	5	7	7	7	7	7	7	7
377	2	3	2	1	2	2	5	7	6	6	1	2	3	7	7	6	6	6	6	6	5	6	6	7	6	7	7	7	6	5	6
378	1	3	1	2	2	2	7	6	7	6	2	2	3	7	6	7	6	7	7	6	5	6	6	7	5	6	7	7	6	6	7
379	2	4	3	1	2	2	6	7	6	7	3	3	3	7	7	6	7	6	6	6	5	6	5	6	6	6	7	6	7	6	6
380	1	1	1	1	2	2	5	6	7	6	3	2	4	7	7	7	6	6	6	7	6	7	6	6	6	6	7	7	6	7	6
381	1	5	2	2	2	2	6	7	6	7	2	2	3	7	7	6	6	6	6	7	5	6	5	7	7	7	7	7	6	7	7
382	1	3	3	2	2	2	6	7	7	7	2	2	3	7	6	7	6	7	6	6	5	6	5	7	7	6	7	6	7	7	6
383	1	4	3	3	2	2	6	7	7	7	3	2	2	4	6	4	5	7	6	7	6	6	7	7	6	7	6	7	7	7	7
384	1	3	3	2	2	2	6	6	7	5	3	2	2	1	3	3	3	6	6	6	6	7	6	6	7	6	6	7	7	6	6
385	1	3	3	2	2	2	6	5	6	5	2	3	3	7	6	6	6	5	6	5	6	6	6	7	6	5	4	6	6	6	6
386	1	4	3	3	2	2	7	7	7	7	2	3	1	7	6	5	7	7	6	7	6	6	6	5	6	6	7	7	6	6	6
387	1	1	2	2	2	2	6	7	7	6	2	2	3	6	6	7	6	7	7	6	5	5	6	6	6	6	6	7	6	7	7
388	1	4	3	2	2	2	6	7	7	6	3	5	5	5	5	6	7	7	6	7	6	5	5	5	7	5	7	7	6	6	7
389	1	3	3	2	2	2	6	7	7	6	6	5	5	6	6	6	6	7	6	6	6	7	6	6	6	7	6	7	7	6	6
390	1	4	3	2	2	2	6	7	6	7	5	5	6	7	7	7	6	7	6	7	6	7	6	7	7	7	7	7	7	6	6
391	1	3	3	2	2	2	6	7	6	7	3	3	3	6	7	6	6	6	5	6	5	6	6	7	6	7	7	7	7	6	5
392	1	5	2	2	2	2	6	7	7	7	2	3	2	7	7	7	7	6	6	7	5	6	6	7	7	7	7	7	6	6	6
393	1	3	2	3	2	2	6	7	6	7	5	5	5	5	6	6	7	6	6	7	6	5	5	6	6	6	6	7	6	5	5
394	1	4	2	3	2	2	6	7	6	7	3	5	6	7	7	7	7	6	6	7	5	5	6	7	6	7	7	7	6	6	5
395	1	4	2	4	2	2	6	6	6	7	3	4	5	6	6	6	6	7	6	7	5	5	5	6	7	7	7	7	6	6	5
396	1	5	3	4	2	2	6	7	6	7	3	4	3	6	6	6	7	7	7	6	5	6	5	6	6	6	6	5	6	5	5
397	1	3	2	3	2	2	7	6	7	6	4	3	4	6	7	6	7	6	7	7	5	6	5	5	6	6	7	7	6	5	6
398	1	3	2	3	2	2	6	7	6	7	4	3	4	6	7	6	7	6	6	7	6	5	6	6	6	7	7	7	6	6	5
399	1	1	1	4	2	2	6	7	6	7	3	3	3	6	6	7	6	7	6	7	5	6	5	5	6	6	5	7	6	6	6
400	1	3	3	2	2	2	7	6	7	6	3	3	4	6	7	6	7	7	6	6	7	6	6	7	6	7	7	7	6	6	6
401	1	3	3	2	2	2	6	7	6	7	5	5	5	7	7	7	7	6	7	6	6	6	6	7	6	7	7	7	6	6	6
402	1	3	3	2	2	2	7	6	7	6	3	3	3	7	6	7	6	7	7	6	5	5	6	6	6	7	7	7	6	6	6
403	1	3	3	2	2	2	6	7	6	6	5	5	5	7	7	6	6	7	6	6	6	6	6	7	6	7	7	7	6	6	5
404	1	3	3	2	2	2	7	7	6	6	3	3	3	7	7	6	6	7	6	6	5	5	6	6	5	6	6	7	7	6	6
405	1	3	3	2	2	2	7	7	6	6	4	4	4	7	7	6	6	7	7	6	5	5	6	7	7	6	6	6	6	6	5
406	1	3	3	2	2	2	6	7	6	7	5	5	5	7	7	6	6	7	6	6	7	6	7	6	7	6	6	7	6	7	7
407	1	3	3	2	2	2	6	7	7	7	3	3	3	6	7	7	6	7	7	6	7	6	7	6	7	7	7	7	7	6	6
408	1	3	3	2	2	2	6	7	6	7	4	4	4	6	7	6	7	6	6	7	7	6	6	6	7	6	7	6	7	6	6
409	1	3	3	2	2	2	6	7	7	7	5	5	5	7	7	7	7	5	6	6	6	6	6	6	6	7	7	7	6	5	5
